# Supplementary material for: Neuropsychiatric Burden of SARS-CoV-2: A Review of Its Physiopathology, Underlying Mechanisms, and Management Strategies
Source: Viruses. 2024 Nov 21;16(12):1811. doi: 10.3390/v16121811 (PMC11680421; doi:10.3390/v16121811)
Supplement: Supplementary file 1 [file viruses-16-01811-s001.zip]

Archive with 1 entries (1 files):
- viruses-3314800-supplementary.pdf
